# Supplementary material for: A Required Ophthalmology Rotation: Providing Medical Students with a Foundation in Eye-Related Diagnoses and Management
Source: MedEdPORTAL. 2021 Feb 12;17:11100. doi: 10.15766/mep_2374-8265.11100 (PMC7880261; doi:10.15766/mep_2374-8265.11100)
Supplement: Supplementary file 1 — Ophthalmology Slides Instructors Guide.docxOphthalmology Handout.docxOphthalmology Slides.pptxOphthalmology Sessions.docxOphthalmology Sessions Answer Key.docxOphthalmology Sessions Student Handouts.docxOphthalmology Final Examination.docxStudent Postrotation Feedback Form.docx [file mep_2374-8265.11100-s001.zip]

Archive with 9 entries (9 files):
- A. Ophthalmology Slides Instructors Guide.docx
- B. Ophthalmology Handout.docx
- C. Ophthalmology Slides.pptx
- D. Ophthalmology Sessions.docx
- E. Ophthalmology Sessions Answer Key.docx
- F. Ophthalmology Sessions Student Handouts.docx
- G. Ophthalmology Final Examination.docx
- H. Student Postrotation Feedback Form.docx
- _Educational_Summary_Report_11100.pdf
